# Supplementary material for: ﻿A new provannid snail (Gastropoda, Abyssochrysoidea) discovered from Northwest Eifuku Volcano, Mariana Arc
Source: Zookeys. 2022 Jul 14;1112:123–37. doi: 10.3897/zookeys.1112.85950 (PMC9848648; doi:10.3897/zookeys.1112.85950)
Supplement: XML Treatment for Provanna [file zookeys.1112.85950-treatment1.xml]

<!DOCTYPE tp:taxon-treatment
  PUBLIC "-//TaxonX//DTD Taxonomic Treatment Publishing DTD v0 20100105//EN" "tax-treatment-NSO.dtd">
<tp:taxon-treatment xmlns:tp="http://www.plazi.org/taxpub"><tp:treatment-meta><kwd-group><label>Taxon classification</label><kwd>
                  <named-content content-type="kingdom">Animalia</named-content>
                </kwd><kwd>
                  <named-content content-type="order">Littorinimorpha</named-content>
                </kwd><kwd>
                  <named-content content-type="family">Provannidae</named-content>
                </kwd></kwd-group><mixed-citation publication-type="journal"><person-group><name><surname>Chen</surname><given-names>Chong</given-names></name><name><surname>Watanabe</surname><given-names>Hiromi Kayama</given-names></name></person-group><article-title>﻿A new provannid snail (<tp:taxon-name><tp:taxon-name-part taxon-name-part-type="class">Gastropoda</tp:taxon-name-part></tp:taxon-name>, <tp:taxon-name><tp:taxon-name-part taxon-name-part-type="superfamily">Abyssochrysoidea</tp:taxon-name-part></tp:taxon-name>) discovered from Northwest Eifuku Volcano, Mariana Arc</article-title><source>Zookeys</source><day>14</day><month>07</month><year>2022</year><volume>1112</volume><fpage>123</fpage><lpage>137</lpage><pub-id pub-id-type="doi">10.3897/zookeys.1112.85950</pub-id></mixed-citation></tp:treatment-meta><tp:nomenclature><label>﻿</label><tp:taxon-name>
                <object-id xmlns:xlink="http://www.w3.org/1999/xlink" content-type="arpha" xlink:type="simple">2AF9493C-F3B4-5A2C-A439-84827F911561</object-id>
                <tp:taxon-name-part taxon-name-part-type="genus" reg="Provanna">Provanna</tp:taxon-name-part>
              </tp:taxon-name><tp:taxon-authority>Dall, 1918</tp:taxon-authority></tp:nomenclature><tp:treatment-sec sec-type="type species" id="SECID0E2DAE"><title>Type species.</title><p><italic><tp:taxon-name><tp:taxon-name-part taxon-name-part-type="genus" reg="Provanna">Provanna</tp:taxon-name-part><tp:taxon-name-part taxon-name-part-type="species" reg="lomana">lomana</tp:taxon-name-part></tp:taxon-name></italic> (Dall, 1918).</p></tp:treatment-sec></tp:taxon-treatment>
