# Supplementary material for: ﻿A new provannid snail (Gastropoda, Abyssochrysoidea) discovered from Northwest Eifuku Volcano, Mariana Arc
Source: Zookeys. 2022 Jul 14;1112:123–37. doi: 10.3897/zookeys.1112.85950 (PMC9848648; doi:10.3897/zookeys.1112.85950)
Supplement: XML Treatment for Provanna exquisita [file zookeys.1112.85950-treatment2.xml]

<!DOCTYPE tp:taxon-treatment
  PUBLIC "-//TaxonX//DTD Taxonomic Treatment Publishing DTD v0 20100105//EN" "tax-treatment-NSO.dtd">
<tp:taxon-treatment xmlns:tp="http://www.plazi.org/taxpub"><tp:treatment-meta><kwd-group><label>Taxon classification</label><kwd>
                  <named-content content-type="kingdom">Animalia</named-content>
                </kwd><kwd>
                  <named-content content-type="order">Littorinimorpha</named-content>
                </kwd><kwd>
                  <named-content content-type="family">Provannidae</named-content>
                </kwd></kwd-group><mixed-citation publication-type="journal"><person-group><name><surname>Chen</surname><given-names>Chong</given-names></name><name><surname>Watanabe</surname><given-names>Hiromi Kayama</given-names></name></person-group><article-title>﻿A new provannid snail (<tp:taxon-name><tp:taxon-name-part taxon-name-part-type="class">Gastropoda</tp:taxon-name-part></tp:taxon-name>, <tp:taxon-name><tp:taxon-name-part taxon-name-part-type="superfamily">Abyssochrysoidea</tp:taxon-name-part></tp:taxon-name>) discovered from Northwest Eifuku Volcano, Mariana Arc</article-title><source>Zookeys</source><day>14</day><month>07</month><year>2022</year><volume>1112</volume><fpage>123</fpage><lpage>137</lpage><pub-id pub-id-type="doi">10.3897/zookeys.1112.85950</pub-id></mixed-citation></tp:treatment-meta><tp:nomenclature><label>﻿</label><tp:taxon-name>
                <object-id xmlns:xlink="http://www.w3.org/1999/xlink" content-type="arpha" xlink:type="simple">DA1C0F34-2688-584B-8BCF-BB334FBCA665</object-id>
                <tp:taxon-name-part taxon-name-part-type="genus" reg="Provanna">Provanna</tp:taxon-name-part>
                <tp:taxon-name-part taxon-name-part-type="species" reg="exquisita">exquisita</tp:taxon-name-part>
                <object-id xmlns:xlink="http://www.w3.org/1999/xlink" content-type="zoobank" xlink:type="simple">https://zoobank.org/57593DBE-5809-41CC-B5A7-AA1A5726A1F7</object-id>
              </tp:taxon-name><tp:taxon-status xmlns:xlink="http://www.w3.org/1999/xlink" xlink:type="simple">sp. nov.</tp:taxon-status><xref ref-type="fig" rid="F2">Figs 2A–D</xref><xref ref-type="fig" rid="F3">, 3A–D</xref><tp:nomenclature-citation-list><tp:nomenclature-citation><tp:taxon-name>
                    <tp:taxon-name-part taxon-name-part-type="genus" reg="Provanna">Provanna</tp:taxon-name-part>
                    <tp:taxon-name-part taxon-name-part-type="uncertainty-rank">aff.</tp:taxon-name-part>
                    <tp:taxon-name-part taxon-name-part-type="species" reg="fenestrata">fenestrata</tp:taxon-name-part>
                  </tp:taxon-name><comment>—<xref ref-type="bibr" rid="B9">Giguère and Tunnicliffe 2021</xref>: supplementary table S2</comment></tp:nomenclature-citation></tp:nomenclature-citation-list></tp:nomenclature><tp:treatment-sec sec-type="type locality" id="SECID0ESGAE"><title>Type locality.</title><p>Hydrothermal vent near the summit of Northwest Eifuku Volcano (<xref ref-type="bibr" rid="B17">Lupton et al. 2006</xref>; <xref ref-type="bibr" rid="B21">Rossi 2016</xref>) on the Mariana Arc; <named-content xmlns:xlink="http://www.w3.org/1999/xlink" content-type="dwc:verbatimCoordinates" xlink:type="simple"><named-content content-type="geo-json" specific-use="{&#34;type&#34;:&#34;Point&#34;,&#34;coordinates&#34;:[144.041355,21.487612]}" id="NCID0EDHAE" xlink:type="simple">21°29.2567'N, 144°02.4813'E</named-content></named-content>, 1606 m deep (“Golden Lips” site 40 m away from the Champagne vent). Habitat temperature 2.7 °C, sulfide level negligible. <abbrev xmlns:xlink="http://www.w3.org/1999/xlink" xlink:title="remotely-operated vehicle" id="ABBRID0EIHAE" xlink:type="simple">ROV</abbrev><italic>JASON II</italic> dive #799, 2014/xii/14, R/V <italic>Roger Revelle</italic> cruise RR1413 “Submarine Ring of Fire 2014 – Ironman”.</p></tp:treatment-sec><tp:treatment-sec sec-type="type material" id="SECID0EQHAE"><title>Type material.</title><p><bold><italic>Holotype</italic></bold> (Fig. <xref ref-type="fig" rid="F2">2A</xref>), <named-content xmlns:xlink="http://www.w3.org/1999/xlink" content-type="dwc:institutional_code" xlink:title="Museum national d’Histoire naturelle" xlink:href="http://grbio.org/institution/museum-national-dhistoire-naturelle-2" xlink:type="simple">MNHN</named-content>-IM-2000-37945; <abbrev xmlns:xlink="http://www.w3.org/1999/xlink" xlink:title="Shell height" id="ABBRID0EDIAE" xlink:type="simple">SH</abbrev> 10.4 mm, <abbrev xmlns:xlink="http://www.w3.org/1999/xlink" xlink:title="shell width" id="ABBRID0EHIAE" xlink:type="simple">SW</abbrev> 9.0 mm, <abbrev xmlns:xlink="http://www.w3.org/1999/xlink" xlink:title="aperture height" id="ABBRID0ELIAE" xlink:type="simple">AH</abbrev> 6.1 mm, <abbrev xmlns:xlink="http://www.w3.org/1999/xlink" xlink:title="aperture width" id="ABBRID0EPIAE" xlink:type="simple">AW</abbrev> 4.5 mm. <bold><italic>Paratype</italic></bold> #1 (Fig. <xref ref-type="fig" rid="F2">2B</xref>), <named-content xmlns:xlink="http://www.w3.org/1999/xlink" content-type="dwc:institutional_code" xlink:title="National Museum of Nature and Science, Tsukuba" xlink:href="http://grbio.org/institution/national-science-museum-natural-history" xlink:type="simple">NSMT</named-content>-Mo 79360; <abbrev xmlns:xlink="http://www.w3.org/1999/xlink" xlink:title="Shell height" id="ABBRID0E5IAE" xlink:type="simple">SH</abbrev> 11.6 mm, <abbrev xmlns:xlink="http://www.w3.org/1999/xlink" xlink:title="shell width" id="ABBRID0ECJAE" xlink:type="simple">SW</abbrev> 10.3 mm, <abbrev xmlns:xlink="http://www.w3.org/1999/xlink" xlink:title="aperture height" id="ABBRID0EGJAE" xlink:type="simple">AH</abbrev> 7.1 mm, <abbrev xmlns:xlink="http://www.w3.org/1999/xlink" xlink:title="aperture width" id="ABBRID0EKJAE" xlink:type="simple">AW</abbrev> 5.6 mm. <bold><italic>Paratype</italic></bold> #2 (Fig. <xref ref-type="fig" rid="F2">2C</xref>, Fig. <xref ref-type="fig" rid="F3">3A-D</xref>), <named-content xmlns:xlink="http://www.w3.org/1999/xlink" content-type="dwc:institutional_code" xlink:title="Museum national d’Histoire naturelle" xlink:href="http://grbio.org/institution/museum-national-dhistoire-naturelle-2" xlink:type="simple">MNHN</named-content>-IM-2000-37946; <abbrev xmlns:xlink="http://www.w3.org/1999/xlink" xlink:title="Shell height" id="ABBRID0E4JAE" xlink:type="simple">SH</abbrev> 13.1 mm, <abbrev xmlns:xlink="http://www.w3.org/1999/xlink" xlink:title="shell width" id="ABBRID0EBKAE" xlink:type="simple">SW</abbrev> 9.4 mm; aperture damaged, soft parts extracted and used for DNA barcoding and dissected for <abbrev xmlns:xlink="http://www.w3.org/1999/xlink" xlink:title="scanning electron microscopy" id="ABBRID0EFKAE" xlink:type="simple">SEM</abbrev>. <bold><italic>Paratype</italic></bold> #3 (Fig. <xref ref-type="fig" rid="F2">2D</xref>), <named-content xmlns:xlink="http://www.w3.org/1999/xlink" content-type="dwc:institutional_code" xlink:title="National Museum of Nature and Science, Tsukuba" xlink:href="http://grbio.org/institution/national-science-museum-natural-history" xlink:type="simple">NSMT</named-content>-Mo 79361; <abbrev xmlns:xlink="http://www.w3.org/1999/xlink" xlink:title="Shell height" id="ABBRID0EUKAE" xlink:type="simple">SH</abbrev> 9.4 mm, <abbrev xmlns:xlink="http://www.w3.org/1999/xlink" xlink:title="shell width" id="ABBRID0EYKAE" xlink:type="simple">SW</abbrev> 7.2 mm; aperture broken. All type material were live collected from the type locality and preserved in 75% ethanol.</p><fig id="F2" position="float" orientation="portrait"><object-id xmlns:xlink="http://www.w3.org/1999/xlink" content-type="doi" xlink:type="simple">10.3897/zookeys.1112.85950.figure2</object-id><object-id xmlns:xlink="http://www.w3.org/1999/xlink" content-type="arpha" xlink:type="simple">C4641D94-36C0-5664-B4CC-A54B8C1A55D6</object-id><label>Figure 2.</label><caption><p><italic><tp:taxon-name><tp:taxon-name-part taxon-name-part-type="genus" reg="Provanna">Provanna</tp:taxon-name-part><tp:taxon-name-part taxon-name-part-type="species" reg="exquisita">exquisita</tp:taxon-name-part></tp:taxon-name></italic> sp. nov., type specimens <bold>A–D</bold> holotype (<named-content xmlns:xlink="http://www.w3.org/1999/xlink" content-type="dwc:institutional_code" xlink:title="Museum national d’Histoire naturelle" xlink:href="http://grbio.org/institution/museum-national-dhistoire-naturelle-2" xlink:type="simple">MNHN</named-content>-IM-2000-37945), shell height 10.4 mm <bold>E–H</bold> paratype #1 (<named-content xmlns:xlink="http://www.w3.org/1999/xlink" content-type="dwc:institutional_code" xlink:title="National Museum of Nature and Science, Tsukuba" xlink:href="http://grbio.org/institution/national-science-museum-natural-history" xlink:type="simple">NSMT</named-content>-Mo 79360), shell height 11.6 mm <bold>I, J</bold> paratype #2 (<named-content xmlns:xlink="http://www.w3.org/1999/xlink" content-type="dwc:institutional_code" xlink:title="Museum national d’Histoire naturelle" xlink:href="http://grbio.org/institution/museum-national-dhistoire-naturelle-2" xlink:type="simple">MNHN</named-content>-IM-2000-37946), shell height 13.1 mm <bold>K, L</bold> paratype #3 (<named-content xmlns:xlink="http://www.w3.org/1999/xlink" content-type="dwc:institutional_code" xlink:title="National Museum of Nature and Science, Tsukuba" xlink:href="http://grbio.org/institution/national-science-museum-natural-history" xlink:type="simple">NSMT</named-content>-Mo 79361), shell height 9.4 mm. Scale bar: 1 cm, applies to all parts of the figure.</p></caption><graphic xmlns:xlink="http://www.w3.org/1999/xlink" xlink:href="zookeys-1112-123_article-85950__-g002.jpg" position="float" orientation="portrait" xlink:type="simple" id="oo_714989.jpg"><uri content-type="original_file" xlink:type="simple">https://binary.pensoft.net/fig/714989</uri></graphic></fig><fig id="F3" position="float" orientation="portrait"><object-id xmlns:xlink="http://www.w3.org/1999/xlink" content-type="doi" xlink:type="simple">10.3897/zookeys.1112.85950.figure3</object-id><object-id xmlns:xlink="http://www.w3.org/1999/xlink" content-type="arpha" xlink:type="simple">5079D7C2-4A5B-5221-ACF1-93E79052A211</object-id><label>Figure 3.</label><caption><p><italic><tp:taxon-name><tp:taxon-name-part taxon-name-part-type="genus" reg="Provanna">Provanna</tp:taxon-name-part><tp:taxon-name-part taxon-name-part-type="species" reg="exquisita">exquisita</tp:taxon-name-part></tp:taxon-name></italic> sp. nov., scanning electron micrographs <bold>A</bold> radula overview <bold>B</bold> close-up of central and lateral teeth <bold>C</bold> close-up of marginal cusps <bold>D</bold> operculum. Scale bars: 100 μm (<bold>A</bold>); 20 μm (<bold>B</bold>); 50 μm (<bold>C</bold>); 1 mm (<bold>D</bold>).</p></caption><graphic xmlns:xlink="http://www.w3.org/1999/xlink" xlink:href="zookeys-1112-123_article-85950__-g003.jpg" position="float" orientation="portrait" xlink:type="simple" id="oo_714990.jpg"><uri content-type="original_file" xlink:type="simple">https://binary.pensoft.net/fig/714990</uri></graphic></fig></tp:treatment-sec><tp:treatment-sec sec-type="diagnosis" id="SECID0EUNAE"><title>Diagnosis.</title><p>A large <italic><tp:taxon-name><tp:taxon-name-part taxon-name-part-type="genus" reg="Provanna">Provanna</tp:taxon-name-part></tp:taxon-name></italic> reaching over 13 mm in shell height (exceeds 15 mm if spire intact), teleoconch whorls with two or three sharply raised, flange-like spiral keels crossing with weaker axial ribs to form a regularly latticed sculpture.</p></tp:treatment-sec><tp:treatment-sec sec-type="description" id="SECID0EBOAE"><title>Description.</title><p>Shell (Fig. <xref ref-type="fig" rid="F2">2</xref>). Teleoconch thin and fragile, translucent, thickened where ribs or keels occur. Whorls highly convex, inflated for its genus. Suture distinct, well defined, impressed. Spiral sculpture of 2 or 3 very strong, sharply raised, approximately equally-spaced blade or flange-like keels, positioned at shoulder, mid-whorl, just above suture. Some individuals lack shoulder keel; other 2 always present. Three additional weaker spiral ribs present anterior to suture. Axial sculpture of 14–18 regularly spaced, raised ribs running from suture to suture, approximately equal in strength. Together two directions of ribs intersect to form regular reticulate sculpture of regular rectangles. Nodes drawn out on spiral keels where intersection with axial ribs occur, resulting in undulated edges, on shoulder keel these develop into short spines. Aperture semicircular, taller than wide. Columellar variable from straight to sigmoidal. Siphonal notch distinct, shallow. Apex decollate, heavily corroded, leaving only 1.5–2.5 whorls of teleoconch whorls. Incompletely corroded periostracum present around apex, darkened in colouration. Secondary plug-like calcareous secretion present at apex, preventing exposure of visceral mass. Growth lines indistinct. Protoconch unknown, as all specimens examined had corroded spire.</p><p>Periostracum thick, golden brown.</p><p>Operculum (Fig. <xref ref-type="fig" rid="F3">3D</xref>) present. Paucispiral, oval, bluntly pointed. Nucleus eccentric, 3.5 whorls. Yellowish-brown in colour, thin, semitransparent.</p><p>Radula (Fig. <xref ref-type="fig" rid="F3">3A–C</xref>) taenioglossate, formula 2 + 1 + 1 + 1 + 2. Central tooth solid, with single triangular, bluntly pointed, overhanging main cusp. Solid lateral support ridges present on both sides of central supporting ridge. Shaft with 2 sharp protrusions at anterior edge of lateral support ridge. Lateral teeth solid, inner edge sigmoidal. Laterals with 5 cusps, main cusp triangular, bluntly pointed. One moderately strong inner cusp inside main cusp, 3 weaker cusps outside main cusp. Sharply raised protrusion present on shafts of laterals below main cusp. Marginal teeth flat, broad, truncated distally. Distal tip rake-like, finely serrated into c. 22–24 denticles, outermost strongest. Further c. 10–12 minor denticles present on outermost cutting edge, below strongest cusp.</p><p>Gross external anatomy examined to limited extent with 2 brittle, ethanol-preserved specimens, revealing no notable deviations from published accounts for its genus (<xref ref-type="bibr" rid="B33">Warén and Ponder 1991</xref>; <xref ref-type="bibr" rid="B4">Chen et al. 2019</xref>). Animal occupied approximately 1.5–2 whorls. Head with flattened snout, 1 pair of equally sized, tapering cephalic tentacles present; eyes lacking. Penis, neck furrow, epipodial tentacles lacking. Pallial edge smooth. Gill monopectinate, typical for its genus, not hypertrophied. Apex of visceral mass occupied by gonad, posterior of digestive gland.</p></tp:treatment-sec><tp:treatment-sec sec-type="distribution" id="SECID0ECPAE"><title>Distribution.</title><p>So far, it is only known from a hydrothermal vent field on the summit of Northwest Eifuku Volcano, Mariana Arc. In addition to the Golden Lips site where specimens were collected, it has also been visually confirmed from the Champagne site 40 m away (Fig. <xref ref-type="fig" rid="F1">1B</xref>).</p></tp:treatment-sec><tp:treatment-sec sec-type="etymology" id="SECID0EMPAE"><title>Etymology.</title><p><italic><tp:taxon-name><tp:taxon-name-part taxon-name-part-type="genus" reg="Exquisita">Exquisita</tp:taxon-name-part></tp:taxon-name></italic> (Latin, feminine adjective in the nominative singular), meaning “inquiring” or “exquisite”.</p></tp:treatment-sec><tp:treatment-sec sec-type="remarks" id="SECID0EZPAE"><title>Remarks.</title><p>The striking shell sculpture of <italic><tp:taxon-name><tp:taxon-name-part taxon-name-part-type="genus" reg="Provanna">Provanna</tp:taxon-name-part><tp:taxon-name-part taxon-name-part-type="species" reg="exquisita">exquisita</tp:taxon-name-part></tp:taxon-name></italic> sp. nov., especially the prominent sharply raised spiral keels, is unique among described <italic><tp:taxon-name><tp:taxon-name-part taxon-name-part-type="genus" reg="Provanna">Provanna</tp:taxon-name-part></tp:taxon-name></italic> species. The species with the closest morphology is <italic><tp:taxon-name><tp:taxon-name-part taxon-name-part-type="genus" reg="Provanna">Provanna</tp:taxon-name-part><tp:taxon-name-part taxon-name-part-type="species" reg="fenestrata">fenestrata</tp:taxon-name-part></tp:taxon-name></italic> Chen, Watanabe &amp; Sasaki, 2019 described from Okinawa Trough vents and also recently reported from a methane seep in the South China Sea (<xref ref-type="bibr" rid="B4">Chen et al. 2019</xref>; <xref ref-type="bibr" rid="B11">Ke et al. 2022</xref>), which also has a similar coarse, regular, lattice-like sculpture. In <italic><tp:taxon-name><tp:taxon-name-part taxon-name-part-type="genus" reg="Provanna">P.</tp:taxon-name-part><tp:taxon-name-part taxon-name-part-type="species" reg="fenestrata">fenestrata</tp:taxon-name-part></tp:taxon-name></italic>, however, the spiral and axial ribs are of similar strength and spiral ribs do not form raised keels; nodes at the intersection between the two nodes are also lacking in <italic><tp:taxon-name><tp:taxon-name-part taxon-name-part-type="genus" reg="Provanna">P.</tp:taxon-name-part><tp:taxon-name-part taxon-name-part-type="species" reg="fenestrata">fenestrata</tp:taxon-name-part></tp:taxon-name></italic> (<xref ref-type="bibr" rid="B4">Chen et al. 2019</xref>). In individuals of <italic><tp:taxon-name><tp:taxon-name-part taxon-name-part-type="genus" reg="Provanna">P.</tp:taxon-name-part><tp:taxon-name-part taxon-name-part-type="species" reg="fenestrata">fenestrata</tp:taxon-name-part></tp:taxon-name></italic> with 2 spiral ribs, it is always the mid-whorl spiral rib that is missing, whereas the missing spiral keel is always the posterior-most shoulder keel in <italic><tp:taxon-name><tp:taxon-name-part taxon-name-part-type="genus" reg="Provanna">P.</tp:taxon-name-part><tp:taxon-name-part taxon-name-part-type="species" reg="exquisita">exquisita</tp:taxon-name-part></tp:taxon-name></italic> sp. nov. Furthermore, the periostracum of <italic><tp:taxon-name><tp:taxon-name-part taxon-name-part-type="genus" reg="Provanna">P.</tp:taxon-name-part><tp:taxon-name-part taxon-name-part-type="species" reg="fenestrata">fenestrata</tp:taxon-name-part></tp:taxon-name></italic> is yellowish green compared to golden brown in <italic><tp:taxon-name><tp:taxon-name-part taxon-name-part-type="genus" reg="Provanna">P.</tp:taxon-name-part><tp:taxon-name-part taxon-name-part-type="species" reg="exquisita">exquisita</tp:taxon-name-part></tp:taxon-name></italic> sp. nov. The radulae of the two species are similar, although in <italic><tp:taxon-name><tp:taxon-name-part taxon-name-part-type="genus" reg="Provanna">P.</tp:taxon-name-part><tp:taxon-name-part taxon-name-part-type="species" reg="fenestrata">fenestrata</tp:taxon-name-part></tp:taxon-name></italic> the central and lateral teeth have sharper cusps and the marginals are less serrated (12–14 vs 22–24 denticles).</p><p>A number of other <italic><tp:taxon-name><tp:taxon-name-part taxon-name-part-type="genus" reg="Provanna">Provanna</tp:taxon-name-part></tp:taxon-name></italic> species also exhibit reticulate shell sculpture, including <italic><tp:taxon-name><tp:taxon-name-part taxon-name-part-type="genus" reg="Provanna">P.</tp:taxon-name-part><tp:taxon-name-part taxon-name-part-type="species" reg="clathrata">clathrata</tp:taxon-name-part></tp:taxon-name></italic> Sasaki, Ogura, Watanabe &amp; Fujikura, 2016 from Okinawa Trough vents, <italic><tp:taxon-name><tp:taxon-name-part taxon-name-part-type="genus" reg="Provanna">Provanna</tp:taxon-name-part><tp:taxon-name-part taxon-name-part-type="species" reg="pacifica">pacifica</tp:taxon-name-part></tp:taxon-name></italic> (Dall, 1908) from seeps in Gulf of Panama and Oregon Margin, <italic><tp:taxon-name><tp:taxon-name-part taxon-name-part-type="genus" reg="Provanna">Provanna</tp:taxon-name-part><tp:taxon-name-part taxon-name-part-type="species" reg="muricata">muricata</tp:taxon-name-part></tp:taxon-name></italic> Warén &amp; Bouchet, 1986 from Galápagos Rift vents, <italic><tp:taxon-name><tp:taxon-name-part taxon-name-part-type="genus" reg="Provanna">P.</tp:taxon-name-part><tp:taxon-name-part taxon-name-part-type="species" reg="admetoides">admetoides</tp:taxon-name-part></tp:taxon-name></italic> Warén &amp; Ponder, 1991 from Florida Escarpment seeps, <italic><tp:taxon-name><tp:taxon-name-part taxon-name-part-type="genus" reg="Provanna">P.</tp:taxon-name-part><tp:taxon-name-part taxon-name-part-type="species" reg="segonzaci">segonzaci</tp:taxon-name-part></tp:taxon-name></italic> Warén &amp; Ponder, 1991 from Lau Basin vents, <italic><tp:taxon-name><tp:taxon-name-part taxon-name-part-type="genus" reg="Provanna">Provanna</tp:taxon-name-part><tp:taxon-name-part taxon-name-part-type="species" reg="buccinoides">buccinoides</tp:taxon-name-part></tp:taxon-name></italic> Warén &amp; Bouchet, 1993 from Lau and North Fiji vents, and <italic><tp:taxon-name><tp:taxon-name-part taxon-name-part-type="genus" reg="Provanna">Provanna</tp:taxon-name-part><tp:taxon-name-part taxon-name-part-type="species" reg="reticulata">reticulata</tp:taxon-name-part></tp:taxon-name></italic> Warén &amp; Bouchet, 2009 from seeps off West Africa. However, compared to <italic><tp:taxon-name><tp:taxon-name-part taxon-name-part-type="genus" reg="Provanna">P.</tp:taxon-name-part><tp:taxon-name-part taxon-name-part-type="species" reg="exquisita">exquisita</tp:taxon-name-part></tp:taxon-name></italic> sp. nov. all of these species exhibit much weaker spiral sculpture (<xref ref-type="bibr" rid="B29">Warén and Bouchet 1986</xref>, <xref ref-type="bibr" rid="B31">2001</xref>, <xref ref-type="bibr" rid="B32">2009</xref>; <xref ref-type="bibr" rid="B33">Warén and Ponder 1991</xref>; <xref ref-type="bibr" rid="B24">Sasaki et al. 2016</xref>). The spiral ribs of <italic><tp:taxon-name><tp:taxon-name-part taxon-name-part-type="genus" reg="Provanna">P.</tp:taxon-name-part><tp:taxon-name-part taxon-name-part-type="species" reg="muricata">muricata</tp:taxon-name-part></tp:taxon-name></italic> are much weaker than the axial ones, which is opposite to the pattern seen in <italic><tp:taxon-name><tp:taxon-name-part taxon-name-part-type="genus" reg="Provanna">P.</tp:taxon-name-part><tp:taxon-name-part taxon-name-part-type="species" reg="exquisita">exquisita</tp:taxon-name-part></tp:taxon-name></italic> sp. nov. (<xref ref-type="bibr" rid="B29">Warén and Bouchet 1986</xref>). The radulae of <italic><tp:taxon-name><tp:taxon-name-part taxon-name-part-type="genus" reg="Provanna">P.</tp:taxon-name-part><tp:taxon-name-part taxon-name-part-type="species" reg="pacifica">pacifica</tp:taxon-name-part></tp:taxon-name></italic> and <italic><tp:taxon-name><tp:taxon-name-part taxon-name-part-type="genus" reg="Provanna">P.</tp:taxon-name-part><tp:taxon-name-part taxon-name-part-type="species" reg="admetoides">admetoides</tp:taxon-name-part></tp:taxon-name></italic> exhibit slender, reduced central teeth and are very different from the solid central tooth in <italic><tp:taxon-name><tp:taxon-name-part taxon-name-part-type="genus" reg="Provanna">P.</tp:taxon-name-part><tp:taxon-name-part taxon-name-part-type="species" reg="exquisita">exquisita</tp:taxon-name-part></tp:taxon-name></italic> sp. nov. (<xref ref-type="bibr" rid="B29">Warén and Bouchet 1986</xref>; <xref ref-type="bibr" rid="B33">Warén and Ponder 1991</xref>).</p></tp:treatment-sec><tp:treatment-sec><!--Section generated to contain objects referenced in tp:taxon-treatment.--><fig id="F1" position="float" orientation="portrait"><object-id xmlns:xlink="http://www.w3.org/1999/xlink" content-type="doi" xlink:type="simple">10.3897/zookeys.1112.85950.figure1</object-id><object-id xmlns:xlink="http://www.w3.org/1999/xlink" content-type="arpha" xlink:type="simple">21E0350A-E4A6-50E9-9E1E-AD7A16EAF3F9</object-id><label>Figure 1.</label><caption><p><italic>In situ</italic> habitat of <italic><tp:taxon-name><tp:taxon-name-part taxon-name-part-type="genus" reg="Provanna">Provanna</tp:taxon-name-part><tp:taxon-name-part taxon-name-part-type="species" reg="exquisita">exquisita</tp:taxon-name-part></tp:taxon-name></italic> sp. nov. on the summit of Northwest Eifuku Volcano. <bold>A</bold> overview of the habitat showing dominance by the deep-sea mussel <italic><tp:taxon-name><tp:taxon-name-part taxon-name-part-type="genus" reg="Bathymodiolus">Bathymodiolus</tp:taxon-name-part><tp:taxon-name-part taxon-name-part-type="species" reg="septemdierum">septemdierum</tp:taxon-name-part></tp:taxon-name></italic><bold>B</bold> close-up of the mixed provannid aggregation, arrowheads indicate examples of <italic><tp:taxon-name><tp:taxon-name-part taxon-name-part-type="genus" reg="Provanna">P.</tp:taxon-name-part><tp:taxon-name-part taxon-name-part-type="species" reg="exquisita">exquisita</tp:taxon-name-part></tp:taxon-name></italic> sp. nov. Photos taken by <abbrev xmlns:xlink="http://www.w3.org/1999/xlink" xlink:title="remotely-operated vehicle" id="ABBRID0E5JAC" xlink:type="simple">ROV</abbrev><italic>ROPOS</italic> on dive #792 in Champagne vent, 21°29.25'N, 144°02.49'E, 1608 m deep.</p></caption><graphic xmlns:xlink="http://www.w3.org/1999/xlink" xlink:href="zookeys-1112-123_article-85950__-g001.jpg" position="float" orientation="portrait" xlink:type="simple" id="oo_714988.jpg"><uri content-type="original_file" xlink:type="simple">https://binary.pensoft.net/fig/714988</uri></graphic></fig></tp:treatment-sec><ref-list><ref id="B9"><mixed-citation xmlns:xlink="http://www.w3.org/1999/xlink" xlink:type="simple"><person-group><name name-style="western"><surname>Giguère</surname><given-names>TN</given-names></name><name name-style="western"><surname>Tunnicliffe</surname><given-names>V</given-names></name></person-group> (<year>2021</year>) Beta diversity differs among hydrothermal vent systems: Implications for conservation. PLoS ONE 16(8): e0256637. <ext-link xlink:type="simple" ext-link-type="doi" xlink:href="10.1371/journal.pone.0256637">https://doi.org/10.1371/journal.pone.0256637</ext-link></mixed-citation></ref><ref id="B17"><mixed-citation xmlns:xlink="http://www.w3.org/1999/xlink" xlink:type="simple"><person-group><name name-style="western"><surname>Lupton</surname><given-names>J</given-names></name><name name-style="western"><surname>Butterfield</surname><given-names>D</given-names></name><name name-style="western"><surname>Lilley</surname><given-names>M</given-names></name><name name-style="western"><surname>Evans</surname><given-names>L</given-names></name><name name-style="western"><surname>Nakamura</surname><given-names>K-i</given-names></name><name name-style="western"><surname>Chadwick</surname><given-names>Jr W</given-names></name><name name-style="western"><surname>Resing</surname><given-names>J</given-names></name><name name-style="western"><surname>Embley</surname><given-names>R</given-names></name><name name-style="western"><surname>Olson</surname><given-names>E</given-names></name><name name-style="western"><surname>Proskurowski</surname><given-names>G</given-names></name><name name-style="western"><surname>Baker</surname><given-names>E</given-names></name><name name-style="western"><surname>de Ronde</surname><given-names>C</given-names></name><name name-style="western"><surname>Roe</surname><given-names>K</given-names></name><name name-style="western"><surname>Greene</surname><given-names>R</given-names></name><name name-style="western"><surname>Lebon</surname><given-names>G</given-names></name><name name-style="western"><surname>Young</surname><given-names>C</given-names></name></person-group> (<year>2006</year>) Submarine venting of liquid carbon dioxide on a Mariana Arc volcano. Geochemistry, Geophysics, Geosystems 7(8): Q08007. <ext-link xlink:type="simple" ext-link-type="doi" xlink:href="10.1029/2005GC001152">https://doi.org/10.1029/2005GC001152</ext-link></mixed-citation></ref><ref id="B21"><mixed-citation xmlns:xlink="http://www.w3.org/1999/xlink" xlink:type="simple"><person-group><name name-style="western"><surname>Rossi</surname><given-names>GS</given-names></name></person-group> (<year>2016</year>) The reproductive and physiological condition of a deep-sea mussel (<italic><tp:taxon-name><tp:taxon-name-part taxon-name-part-type="genus">Bathymodiolus</tp:taxon-name-part><tp:taxon-name-part taxon-name-part-type="species">septemdierum</tp:taxon-name-part></tp:taxon-name></italic> Hashimoto &amp; Okutani, 1994) living in extremely acidic conditions. MSc Thesis, University of Victoria, Victoria, Canada.</mixed-citation></ref><ref id="B33"><mixed-citation xmlns:xlink="http://www.w3.org/1999/xlink" xlink:type="simple"><person-group><name name-style="western"><surname>Warén</surname><given-names>A</given-names></name><name name-style="western"><surname>Ponder</surname><given-names>WF</given-names></name></person-group> (<year>1991</year>) <article-title>New species, anatomy, and systematic position of the hydrothermal vent and hydrocarbon seep gastropod family <tp:taxon-name><tp:taxon-name-part taxon-name-part-type="family">Provannidae</tp:taxon-name-part></tp:taxon-name> fam. n. (<tp:taxon-name><tp:taxon-name-part taxon-name-part-type="subclass">Caenogastropoda</tp:taxon-name-part></tp:taxon-name>).</article-title><source>Zoologica Scripta</source><volume>20</volume>(<issue>1</issue>): <fpage>27</fpage>–<lpage>56</lpage>. <ext-link xlink:type="simple" ext-link-type="doi" xlink:href="10.1111/j.1463-6409.1991.tb00273.x">https://doi.org/10.1111/j.1463-6409.1991.tb00273.x</ext-link></mixed-citation></ref><ref id="B4"><mixed-citation xmlns:xlink="http://www.w3.org/1999/xlink" xlink:type="simple"><person-group><name name-style="western"><surname>Chen</surname><given-names>C</given-names></name><name name-style="western"><surname>Watanabe</surname><given-names>HK</given-names></name><name name-style="western"><surname>Sasaki</surname><given-names>T</given-names></name></person-group> (<year>2019</year>) Four new deep-sea provannid snails (<tp:taxon-name><tp:taxon-name-part taxon-name-part-type="class">Gastropoda</tp:taxon-name-part></tp:taxon-name>: <tp:taxon-name><tp:taxon-name-part taxon-name-part-type="superfamily">Abyssochrysoidea</tp:taxon-name-part></tp:taxon-name>) discovered from hydrocarbon seep and hydrothermal vents in Japan. Royal Society Open Science 6(7): e190393. <ext-link xlink:type="simple" ext-link-type="doi" xlink:href="10.1098/rsos.190393">https://doi.org/10.1098/rsos.190393</ext-link></mixed-citation></ref><ref id="B11"><mixed-citation xmlns:xlink="http://www.w3.org/1999/xlink" xlink:type="simple"><person-group><name name-style="western"><surname>Ke</surname><given-names>Z</given-names></name><name name-style="western"><surname>Li</surname><given-names>R</given-names></name><name name-style="western"><surname>Chen</surname><given-names>Y</given-names></name><name name-style="western"><surname>Chen</surname><given-names>D</given-names></name><name name-style="western"><surname>Chen</surname><given-names>Z</given-names></name><name name-style="western"><surname>Lian</surname><given-names>X</given-names></name><name name-style="western"><surname>Tan</surname><given-names>Y</given-names></name></person-group> (<year>2022</year>) A preliminary study of macrofaunal communities and their carbon and nitrogen stable isotopes in the Haima cold seeps, South China Sea. Deep-sea Research. Part I, Oceanographic Research Papers 184: e103774. <ext-link xlink:type="simple" ext-link-type="doi" xlink:href="10.1016/j.dsr.2022.103774">https://doi.org/10.1016/j.dsr.2022.103774</ext-link></mixed-citation></ref><ref id="B29"><mixed-citation xmlns:xlink="http://www.w3.org/1999/xlink" xlink:type="simple"><person-group><name name-style="western"><surname>Warén</surname><given-names>A</given-names></name><name name-style="western"><surname>Bouchet</surname><given-names>P</given-names></name></person-group> (<year>1986</year>) <article-title>Four new species of <italic><tp:taxon-name><tp:taxon-name-part taxon-name-part-type="genus">Provanna</tp:taxon-name-part></tp:taxon-name></italic> Dall (<tp:taxon-name><tp:taxon-name-part taxon-name-part-type="subclass">Prosobranchia</tp:taxon-name-part></tp:taxon-name>, <tp:taxon-name><tp:taxon-name-part taxon-name-part-type="superfamily">Cerithiacea</tp:taxon-name-part></tp:taxon-name>?) from East Pacific hydrothermal sites.</article-title><source>Zoologica Scripta</source><volume>15</volume>(<issue>2</issue>): <fpage>157</fpage>–<lpage>164</lpage>. <ext-link xlink:type="simple" ext-link-type="doi" xlink:href="10.1111/j.1463-6409.1986.tb00218.x">https://doi.org/10.1111/j.1463-6409.1986.tb00218.x</ext-link></mixed-citation></ref><ref id="B31"><mixed-citation xmlns:xlink="http://www.w3.org/1999/xlink" xlink:type="simple"><person-group><name name-style="western"><surname>Warén</surname><given-names>A</given-names></name><name name-style="western"><surname>Bouchet</surname><given-names>P</given-names></name></person-group> (<year>2001</year>) <article-title><tp:taxon-name><tp:taxon-name-part taxon-name-part-type="class">Gastropoda</tp:taxon-name-part></tp:taxon-name> and <tp:taxon-name><tp:taxon-name-part taxon-name-part-type="class">Monoplacophora</tp:taxon-name-part></tp:taxon-name> from hydrothermal vents and seeps; new taxa and records.</article-title><source>The Veliger</source><volume>44</volume>: <fpage>116</fpage>–<lpage>231</lpage>.</mixed-citation></ref><ref id="B32"><mixed-citation xmlns:xlink="http://www.w3.org/1999/xlink" xlink:type="simple"><person-group><name name-style="western"><surname>Warén</surname><given-names>A</given-names></name><name name-style="western"><surname>Bouchet</surname><given-names>P</given-names></name></person-group> (<year>2009</year>) <article-title>New gastropods from deep-sea hydrocarbon seeps off West Africa. Deep-sea Research.</article-title><source>Part II, Topical Studies in Oceanography</source><volume>56</volume>(<issue>23</issue>): <fpage>2326</fpage>–<lpage>2349</lpage>. <ext-link xlink:type="simple" ext-link-type="doi" xlink:href="10.1016/j.dsr2.2009.04.013">https://doi.org/10.1016/j.dsr2.2009.04.013</ext-link></mixed-citation></ref><ref id="B24"><mixed-citation xmlns:xlink="http://www.w3.org/1999/xlink" xlink:type="simple"><person-group><name name-style="western"><surname>Sasaki</surname><given-names>T</given-names></name><name name-style="western"><surname>Ogura</surname><given-names>T</given-names></name><name name-style="western"><surname>Watanabe</surname><given-names>HK</given-names></name><name name-style="western"><surname>Fujikura</surname><given-names>K</given-names></name></person-group> (<year>2016</year>) <article-title>Four new species of <italic><tp:taxon-name><tp:taxon-name-part taxon-name-part-type="genus">Provanna</tp:taxon-name-part></tp:taxon-name></italic> (<tp:taxon-name><tp:taxon-name-part taxon-name-part-type="class">Gastropoda</tp:taxon-name-part></tp:taxon-name>: <tp:taxon-name><tp:taxon-name-part taxon-name-part-type="family">Provannidae</tp:taxon-name-part></tp:taxon-name>) from vents and a seep off Nansei-shoto area, southwestern Japan.</article-title><source>Venus (Tokyo)</source><volume>74</volume>: <fpage>1</fpage>–<lpage>17</lpage>.</mixed-citation></ref></ref-list></tp:taxon-treatment>
