# Supplementary material for: ﻿A new provannid snail (Gastropoda, Abyssochrysoidea) discovered from Northwest Eifuku Volcano, Mariana Arc
Source: Zookeys. 2022 Jul 14;1112:123–37. doi: 10.3897/zookeys.1112.85950 (PMC9848648; doi:10.3897/zookeys.1112.85950)
Supplement: Supplementary material 1 — KML file of the type locality of Provannaexquisita sp. nov. [file zookeys-1112-123_article-85950__-s001.kml]

<?xml version="1.0" encoding="UTF-8"?>
<kml xmlns="http://www.opengis.net/kml/2.2" xmlns:gx="http://www.google.com/kml/ext/2.2" xmlns:kml="http://www.opengis.net/kml/2.2" xmlns:atom="http://www.w3.org/2005/Atom">
<Document>
	<name>NW_EIFUKU.kml</name>
	<Style id="s_ylw-pushpin">
		<IconStyle>
			<scale>1.1</scale>
			<Icon>
				<href>http://maps.google.com/mapfiles/kml/pushpin/ylw-pushpin.png</href>
			</Icon>
			<hotSpot x="20" y="2" xunits="pixels" yunits="pixels"/>
		</IconStyle>
	</Style>
	<StyleMap id="m_ylw-pushpin">
		<Pair>
			<key>normal</key>
			<styleUrl>#s_ylw-pushpin</styleUrl>
		</Pair>
		<Pair>
			<key>highlight</key>
			<styleUrl>#s_ylw-pushpin_hl</styleUrl>
		</Pair>
	</StyleMap>
	<Style id="s_ylw-pushpin_hl">
		<IconStyle>
			<scale>1.3</scale>
			<Icon>
				<href>http://maps.google.com/mapfiles/kml/pushpin/ylw-pushpin.png</href>
			</Icon>
			<hotSpot x="20" y="2" xunits="pixels" yunits="pixels"/>
		</IconStyle>
	</Style>
	<Placemark>
		<name>NW EIFUKU</name>
		<LookAt>
			<longitude>140.8031592486479</longitude>
			<latitude>14.81566590880242</latitude>
			<altitude>0</altitude>
			<heading>3.443676180184569</heading>
			<tilt>0</tilt>
			<range>2735936.21161113</range>
			<gx:altitudeMode>relativeToSeaFloor</gx:altitudeMode>
		</LookAt>
		<styleUrl>#m_ylw-pushpin</styleUrl>
		<Point>
			<altitudeMode>absolute</altitudeMode>
			<gx:drawOrder>1</gx:drawOrder>
			<coordinates>144.041355,21.48761111111111,-1608</coordinates>
		</Point>
	</Placemark>
</Document>
</kml>
